# Supplementary material for: Air Quality of Work, Residential, and Traffic Areas during the COVID-19 Lockdown with Insights to Improve Air Quality
Source: Int J Environ Res Public Health. 2022 Jan 10;19(2):727. doi: 10.3390/ijerph19020727 (PMC8775798; doi:10.3390/ijerph19020727)
Supplement: Supplementary file 1 [file ijerph-19-00727-s001.zip]

Archive with 1 entries (1 files):
- ijerph-1495582-supplementary.pdf
